# Supplementary material for: Factors associated with visual field defects of optic disc drusen
Source: PLoS One. 2018 Apr 30;13(4):e0196001. doi: 10.1371/journal.pone.0196001 (PMC5927402; doi:10.1371/journal.pone.0196001)
Supplement: S1 File — (XLS) [file pone.0196001.s001.xls]

## Sheet: Sheet1
ID	ODD type	Age	Sex	visual defect type	bundle defect	MD	PSD	average RNFL thickness	spherical equivalent	IOP	Disc long diameter	foveo-disc diameter	Relative disc index	ODD height	BMO diameter
1	1	42	Female	normal	no	-0.46	1.81	105	0.625	9	2.812	7.215	38.9744	313	1141
2	1	16	Male	enlarged blind spot	no	-2.1	4.81	91	-9.25	11	2.57	6.867	37.4254	501	1820
3	2	44	Female	enlarged blind spot	no	0.48	5.6	131	-3.25	10	7.33	13.669	53.625	618	2339
4	1	15	Male	enlarged blind spot	no	-3.3	2.04	107	-3.375	14	2.713	6.838	39.6753	507	1501
5	1	8	Female	enlarged blind spot	no	-5.36	4.71	172	-2.125	6	3.654	7.266	50.289	474	1534
6	1	27	Female	other defect	no	-5.92	2.3	88	-15	11	5.311	13.413	39.5959	354	1363
7	1	11	Female	normal	no	-0.96	2.22	98	-2	14	2.724	6.767	40.2542	565	1365
8	2	64	Female	other defect	yes	-12.2	10.54	49	-1.25	13	2.45	5.799	42.2487	445	1554
9	1	42	Male	normal	no	0.28	1.33	97	-1.5	10	2.469	6.866	35.9598	367	1764
10	2	50	Male	other defect	yes	-11.62	6.83	49	-2.75	11	2.751	6.272	43.8616	434	1471
11	2	41	Male	other defect	yes	0.08	2.39	74	-2	8	378.725	830.778	45.5868	490	1642
12	1	56	Male	normal	no	2.36	1.45	88	-6.125	15	2.439	6.51	37.4654	246	1731
13	1	21	Female	normal	no	1.57	1.57	90	-3	12	2.295	6.031	38.0534	295	1543
14	1	51	Female	normal	no	-0.93	1.7	105	-3.25	12	2.39	7.36	32.4728	260	1524
15	1	21	Female	normal	no	0.9	1.28	89	-3.25	14	2.466	6.146	40.1237	293	1519
16	1	51	Female	normal	no	-0.85	1.99	103	-2.5	12	2.488	7.383	33.699	297	1535
17	1	24	Male	enlarged blind spot	no	-2.22	4.63	114	-6.625	16	2.913	7.225	40.3183	620	1915
18	1	11	Female	normal	no	-4.85	1.43	104	-4.875	16	251.58	696.82	36.104	479	1751
19	2	41	Male	enlarged blind spot	no	-2.61	3.96	71	-2.875	9	380.669	817.998	46.5367	478	1639
20	1	13	Female	normal	no	-4.38	2.18	105	-3.75	7	2.858	6.341	45.0718	473	1516
21	1	13	Female	normal	no	-3.29	1.78	106	-1.875	8	2.647	6.925	38.2238	476	1470
22	1	47	Male	normal	no	1.43	1.18	121	-4.25	8	2.388	5.771	41.3793	445	1603
23	1	16	Male	other defect	no	-3.76	4.71	83	-5.625	14	2.599	7.752	33.5268	640	1167
24	1	13	Female	enlarged blind spot	no	-1.44	2.66	101	-3.635	12	2.218	7.256	30.5678	350	1272
25	1	28	Female	enlarged blind spot	no	-1.22	3	90	-5	11	2.78	7.428	37.426	457	1937
26	1	37	Female	enlarged blind spot	no	-2	5.24	68	-0.875	9	3.191	8.025	39.7632	409	1664
27	1	13	Male	normal	no	-2.48	2.71	103	-4.75	10	3.153	7.1	44.4085	320	1836
28	1	15	Male	normal	no	-3.81	1.33	105	-3.375	19	2.799	7.021	39.8661	346	1504
29	1	27	Female	other defect	no	-4.52	2.31	95	-13.5	12	4.945	13.52	36.5754	315	1740
30	2	50	Male	other defect	no	-5.19	2.82	60	-1.875	11	2.262	6.391	35.3935	518	1712
31	2	67	Female	other defect	yes	-6.88	9.61	62	-1.125	13	2.592	6.223	41.6519	379	1455
32	1	11	Female	normal	no	-4.07	1.43	104	-3.75	15	265.54	708.94	37.4559	450	1650
33	1	24	Male	normal	no	-1.2	1.62	115	-4.625	16	2.652	7.242	36.6197	328	1725
34	1	56	Male	normal	no	2.07	1.54	94	-6.25	15	2.239	6.729	33.2739	256	1518
35	1	47	Male	normal	no	2.05	1.07	114	-4.125	8	2.387	6.034	39.5592	317	1527
36	1	42	Male	normal	no	0.06	1.79	100	-2.25	10	2.935	7.341	39.9809	491	1460
37	1	11	Female	enlarged blind spot	no	-0.94	4.97	77	-2	12	2.817	6.764	41.647	521	1435
38	1	8	Female	enlarged blind spot	no	-2.62	4.97	166	-1.75	6	3.504	7.574	46.2635	576	1459
39	1	13	Male	enlarged blind spot	no	-1.28	4.01	101	-5.875	10	3.001	6.923	43.3483	442	1857
40	1	19	Male	other defect	no	-4.94	3.02	71	-7.5	13	2.347	6.853	34.2478	412	1432
